# Supplementary material for: Identification of MicroRNAs as Potential Blood-Based Biomarkers for Diagnosis and Therapeutic Monitoring of Active Tuberculosis
Source: Diagnostics (Basel). 2022 Feb 1;12(2):369. doi: 10.3390/diagnostics12020369 (PMC8871062; doi:10.3390/diagnostics12020369)
Supplement: Supplementary file 1 [file diagnostics-12-00369-s001.zip]

Archive with 5 entries (5 files):
- diagnostics-Supplementary_data.pdf
- Supplementary Table S1.xlsx
- Supplementary Table S2.xlsx
- Supplementary Table S3.xlsx
- Supplementary Table S4.xlsx
