# Supplementary material for: Identification of MicroRNAs as Potential Blood-Based Biomarkers for Diagnosis and Therapeutic Monitoring of Active Tuberculosis
Source: Diagnostics (Basel). 2022 Feb 1;12(2):369. doi: 10.3390/diagnostics12020369 (PMC8871062; doi:10.3390/diagnostics12020369)
Supplement: Supplementary file 1 [file diagnostics-12-00369-s001.zip › Supplementary Table S1.xlsx]

## Sheet: Sheet1
Table S1. Demographic and clinical characteristics of patients with active tuberculosis, individuals with latent tuberculosis infection, and healthy control for validation of miRNA candidates
Characteristics	ATB (n =12)	LTBI (n =22)	HC (n = 17)
Gender (male, %)	7 (58.3%)	5 (22.7%)	1 (5.9%)
Age (mean ± SD)	51.7 ± 16.9	37.8 ± 12.3	42.4 ± 17.7
BCG scar (%)	7 (58.3%)	6 (27.3%)	13 (76.5%)
AFB stain positive	1 (8.3%)
Culture positive	11 (91.7%)
QFT-GIT results
Positive	12 (100.0%)	22 (100.0%)	0 (0.0%)
Intermediate	0 (0.0%)	0 (0.0%)	0 (0.0%)
Negative	0 (0.0%)	0 (0.0%)	19 (100.0%)
