# Supplementary material for: Identification of MicroRNAs as Potential Blood-Based Biomarkers for Diagnosis and Therapeutic Monitoring of Active Tuberculosis
Source: Diagnostics (Basel). 2022 Feb 1;12(2):369. doi: 10.3390/diagnostics12020369 (PMC8871062; doi:10.3390/diagnostics12020369)
Supplement: Supplementary file 1 [file diagnostics-12-00369-s001.zip › Supplementary Table S2.xlsx]

## Sheet: Sheet1
Table S2. Positive and negative results for the top six differentially expressed miRNAs
	ATB group	LTBI group	HC group	Coincidence rate with culture, %
Test	n = 12	n = 15	n = 10
miR-199b-3p
Positive (%)	11 (91.7%)	9 (60.0%)	1 (10.0%)	0.75
Negative (%)	1 (8.3%)	6 (40.0%)	9 (90.0%)
miR-199a-3p
Positive (%)	10 (83.3%)	7 (46.7%)	1 (10.0%)	0.667
Negative (%)	2 (16.7%)	8 (53.3%)	9 (90.0%)
miR-6886-3p
Positive (%)	11 (91.7%)	10 (66.7%)	2 (20.0%)	0.75
Negative (%)	1 (8.3%)	5 (33.3%)	8 (80.0%)
miR-6856-3p
Positive (%)	11 (91.7%)	13 (86.7%)	4 (40.0%)	0.917
Negative (%)	1 (8.3%)	2 (13.3%)	6 (60.0%)
miR-16-5p
Positive (%)	11 (91.7%)	11 (73.3%)	2 (20.0%)	0.75
Negative (%)	1 (8.3%)	4 (26.7%)	8 (80.0%)
miR-374c-5p
Positive (%)	10 (83.3%)	13 (86.7%)	2 (20.0%)	0.667
Negative (%)	2 (16.7%)	2 (13.3%)	8 (80.0%)
