# Supplementary material for: Identification of MicroRNAs as Potential Blood-Based Biomarkers for Diagnosis and Therapeutic Monitoring of Active Tuberculosis
Source: Diagnostics (Basel). 2022 Feb 1;12(2):369. doi: 10.3390/diagnostics12020369 (PMC8871062; doi:10.3390/diagnostics12020369)
Supplement: Supplementary file 1 [file diagnostics-12-00369-s001.zip › Supplementary Table S3.xlsx]

## Sheet: Potential target list
Table S3. The list of predicted target genes
Id	Label	Degree	Betweenness
APP	APP	4	3.93999
ENTPD6	ENTPD6	5	4.07416
CD44	CD44	5	4.07416
CLTC	CLTC	4	3.93999
COMT	COMT	4	5.0076
DDX3X	DDX3X	5	4.07416
HDGF	HDGF	6	10.0892
HNRNPA2B1	HNRNPA2B1	4	3.19279
JUN	JUN	5	28.632
KIF5B	KIF5B	6	8.65959
CAPRIN1	CAPRIN1	4	21.656
MCL1	MCL1	4	23.7142
KMT2A	KMT2A	4	3.19279
SERPINE2	SERPINE2	5	4.07416
PTGS2	PTGS2	4	2.26205
RPS6KA3	RPS6KA3	4	3.91511
SRSF1	SRSF1	4	3.93999
SKI	SKI	4	3.93999
SLC1A5	SLC1A5	4	16.2759
SLC2A3	SLC2A3	4	2.27897
VEGFA	VEGFA	4	23.8166
CSDE1	CSDE1	4	2.26205
BTG2	BTG2	4	3.19279
SLC16A3	SLC16A3	4	58.1011
YAP1	YAP1	4	2.27897
B3GNT2	B3GNT2	4	3.91511
ZNF460	ZNF460	4	5.0076
CARD8	CARD8	4	23.7142
KIF1B	KIF1B	4	2.27897
TNRC6B	TNRC6B	4	2.27897
GGA3	GGA3	5	4.07416
LARP1	LARP1	4	3.93999
SF3B3	SF3B3	4	2.27897
SLC38A2	SLC38A2	6	8.65959
CEP55	CEP55	4	2.26205
TAOK1	TAOK1	5	25.4247
FOXK1	FOXK1	4	3.93999
ITGA3	ITGA3	5	4.07416
TSC22D1	TSC22D1	5	7.45383
VAV3	VAV3	4	23.6798
SETD2	SETD2	4	2.27897
CCNL1	CCNL1	4	2.27897
PANK3	PANK3	5	6.28058
DDI2	DDI2	6	8.65959
SNRNP48	SNRNP48	4	2.27897
COL4A5	COL4A5	4	3.19279
PKM	PKM	4	3.91511
SYNGR2	SYNGR2	4	3.91511
QKI	QKI	4	3.19279
ZHX1	ZHX1	4	3.19279
TMED5	TMED5	4	3.19279
VTA1	VTA1	4	3.19279
DDIT4	DDIT4	4	3.19279
TMEM18	TMEM18	4	2.68189
RGMB	RGMB	4	18.9466
MID1	MID1	4	3.19279
CNBP	CNBP	4	3.93999
BCL2L11	BCL2L11	4	3.19279
CAMSAP2	CAMSAP2	4	54.0889
PPP4R2	PPP4R2	4	3.19279
YWHAZ	YWHAZ	5	68.9044
BACH1	BACH1	4	3.91511
BGN	BGN	4	3.91511
EPB41L1	EPB41L1	4	5.0076
REEP5	REEP5	4	3.91511
ZNF264	ZNF264	4	5.0076
MICAL2	MICAL2	4	3.91511
G3BP1	G3BP1	4	3.91511
WDTC1	WDTC1	4	5.0076
TNRC6A	TNRC6A	5	9.24266
NSD1	NSD1	4	3.91511
GIGYF1	GIGYF1	4	3.91511
ZSWIM4	ZSWIM4	4	5.0076
LONRF3	LONRF3	4	3.91511
CNOT6L	CNOT6L	4	3.91511
PGM2L1	PGM2L1	4	3.91511
ANKRD42	ANKRD42	4	5.05456
HOXA9	HOXA9	5	22.2211
MICB	MICB	4	35.0673
TNPO2	TNPO2	5	76.1972
ATP6V1A	ATP6V1A	4	29.407
POU2F1	POU2F1	4	25.8819
UHMK1	UHMK1	4	27.0536
LTBP1	LTBP1	5	4.07416
APLP2	APLP2	5	4.07416
DDX17	DDX17	4	3.93999
STAG2	STAG2	5	4.07416
FNDC3A	FNDC3A	4	2.27897
FN1	FN1	5	4.07416
ILF3	ILF3	5	4.07416
UBE2G1	UBE2G1	4	2.27897
GRSF1	GRSF1	4	2.27897
USP37	USP37	5	4.07416
SKIL	SKIL	4	3.19279
THBS1	THBS1	5	4.07416
PARP1	PARP1	5	4.07416
MSN	MSN	4	3.19279
DST	DST	5	4.07416
RBM47	RBM47	4	2.68189
PIGO	PIGO	4	2.37376
HEG1	HEG1	4	2.68189
CHID1	CHID1	4	2.68189
IMP3	IMP3	4	2.27897
KCTD12	KCTD12	5	4.07416
BRWD1	BRWD1	5	4.07416
MTF1	MTF1	4	3.19279
ADARB1	ADARB1	5	4.07416
SMOC1	SMOC1	4	2.27897
