# Supplementary material for: Identification of MicroRNAs as Potential Blood-Based Biomarkers for Diagnosis and Therapeutic Monitoring of Active Tuberculosis
Source: Diagnostics (Basel). 2022 Feb 1;12(2):369. doi: 10.3390/diagnostics12020369 (PMC8871062; doi:10.3390/diagnostics12020369)
Supplement: Supplementary file 1 [file diagnostics-12-00369-s001.zip › Supplementary Table S4.xlsx]

## Sheet: Sheet1
Table S4. The GO analysis for the predicted targets
GOID	GOTerm	Ontology Source	p value	Nr. Genes	Associated Genes Found
GO:0034249	negative regulation of cellular amide metabolic process	GO_BiologicalProcess-EBI-UniProt-GOA-ACAP-ARAP_08.05.2020_00h00	1.617e-05	9	[BTG2, CAPRIN1, CNOT6L, DDX3X, GGA3, ILF3, LARP1, TNRC6A, TNRC6B]
GO:0007179	transforming growth factor beta receptor signaling pathway	GO_BiologicalProcess-EBI-UniProt-GOA-ACAP-ARAP_08.05.2020_00h00	0.0007647	8	[APLP2, ITGA3, JUN, LTBP1, PARP1, SKI, SKIL, THBS1]
GO:0017148	negative regulation of translation	GO_BiologicalProcess-EBI-UniProt-GOA-ACAP-ARAP_08.05.2020_00h00	1.09857e-06	8	[BTG2, CAPRIN1, CNOT6L, DDX3X, ILF3, LARP1, TNRC6A, TNRC6B]
GO:2001242	regulation of intrinsic apoptotic signaling pathway	GO_BiologicalProcess-EBI-UniProt-GOA-ACAP-ARAP_08.05.2020_00h00	4.89841e-05	7	[BCL2L11, CD44, DDX3X, MCL1, PARP1, PTGS2, SKIL]
GO:2000117	negative regulation of cysteine-type endopeptidase activity	GO_BiologicalProcess-EBI-UniProt-GOA-ACAP-ARAP_08.05.2020_00h00	2.08384e-06	7	[CARD8, CD44, DDX3X, PTGS2, RPS6KA3, THBS1, VEGFA]
GO:0043154	negative regulation of cysteine-type endopeptidase activity involved in apoptotic process	GO_BiologicalProcess-EBI-UniProt-GOA-ACAP-ARAP_08.05.2020_00h00	1.50714e-05	6	[CD44, DDX3X, PTGS2, RPS6KA3, THBS1, VEGFA]
GO:0002576	platelet degranulation	GO_BiologicalProcess-EBI-UniProt-GOA-ACAP-ARAP_08.05.2020_00h00	0.000118445	6	[APLP2, APP, CHID1, FN1, THBS1, VEGFA]
GO:0031091	platelet alpha granule	GO_CellularComponent-EBI-UniProt-GOA-ACAP-ARAP_08.05.2020_00h00	1.50714e-05	6	[APLP2, APP, FN1, SERPINE2, THBS1, VEGFA]
GO:0001570	vasculogenesis	GO_BiologicalProcess-EBI-UniProt-GOA-ACAP-ARAP_08.05.2020_00h00	0.000126507	5	[HEG1, QKI, SETD2, VEGFA, YAP1]
GO:0003725	double-stranded RNA binding	GO_MolecularFunction-EBI-UniProt-GOA-ACAP-ARAP_08.05.2020_00h00	6.34162e-05	5	[ADARB1, CLTC, DDX3X, ILF3, MSN]
GO:0061014	positive regulation of mRNA catabolic process	GO_BiologicalProcess-EBI-UniProt-GOA-ACAP-ARAP_08.05.2020_00h00	0.000158562	4	[BTG2, CNOT6L, TNRC6A, TNRC6B]
GO:0000289	nuclear-transcribed mRNA poly(A) tail shortening	GO_BiologicalProcess-EBI-UniProt-GOA-ACAP-ARAP_08.05.2020_00h00	4.30041e-05	4	[BTG2, CNOT6L, TNRC6A, TNRC6B]
GO:1901983	regulation of protein acetylation	GO_BiologicalProcess-EBI-UniProt-GOA-ACAP-ARAP_08.05.2020_00h00	0.00771568	3	[DDX3X, KMT2A, TAOK1]
GO:0060213	positive regulation of nuclear-transcribed mRNA poly(A) tail shortening	GO_BiologicalProcess-EBI-UniProt-GOA-ACAP-ARAP_08.05.2020_00h00	3.34441e-05	3	[BTG2, TNRC6A, TNRC6B]
GO:1900151	regulation of nuclear-transcribed mRNA catabolic process, deadenylation-dependent decay	GO_BiologicalProcess-EBI-UniProt-GOA-ACAP-ARAP_08.05.2020_00h00	0.000167882	3	[BTG2, TNRC6A, TNRC6B]
GO:1900153	positive regulation of nuclear-transcribed mRNA catabolic process, deadenylation-dependent decay	GO_BiologicalProcess-EBI-UniProt-GOA-ACAP-ARAP_08.05.2020_00h00	0.000121125	3	[BTG2, TNRC6A, TNRC6B]
GO:0060211	regulation of nuclear-transcribed mRNA poly(A) tail shortening	GO_BiologicalProcess-EBI-UniProt-GOA-ACAP-ARAP_08.05.2020_00h00	5.48967e-05	3	[BTG2, TNRC6A, TNRC6B]
